# Supplementary material for: Planctomycetes as Novel Source of Bioactive Molecules
Source: Front Microbiol. 2016 Aug 12;7:1241. doi: 10.3389/fmicb.2016.01241 (PMC4982196; doi:10.3389/fmicb.2016.01241)
Supplement: Table S1 — Results of the in silico analysis performed with the Blast2go tool. These results confirm the ones obtained manually by search with Blastnr in GenBank database. [file Table1.XLSX]

## Sheet: Sheet1
Sequence Name	Description	Length	#Hits	e-Value	sim mean	#GO	GO Names list	Enzyme Codes list	InterPro IDs
UF3 PKS-I	type I polyketide synthase, partial	552	20	2.1E-76	78.6%	2	P:biological_process; F:molecular_function	-	-
UC8 PKS-I	type I polyketide synthase	231	20	4.6E-23	77.25%	1	F:transferase activity, transferring acyl groups	-	-
UC9 NRPS	prolyl endopeptidase	500	20	1.1E-100	69.4%	1	F:peptidase activity	EC:3.4.21	IPR023302 (PFAM); IPR002470 (PANTHER); PTHR11757:SF2 (PANTHER); SSF50993 (SUPERFAMILY)
FF15 PKS-I	polyketide synthase ketosynthase domain	576	20	2.7E-127	80.9%	3	F:oxidoreductase activity; F:ion binding; P:biosynthetic process	-	-
UC49.1 PKS-I	polyketide synthase	572	20	3.3E-119	86.55%	4	F:transferase activity, transferring acyl groups; F:oxidoreductase activity; F:ion binding; P:biosynthetic process	EC:2.3.1.85; EC:2.3.1.39; EC:2.3.1	-
Rb PKS-I	polyketide synthase	573	20	3.3E-119	86.55%	4	F:transferase activity, transferring acyl groups; F:oxidoreductase activity; F:ion binding; P:biosynthetic process	EC:2.3.1.85; EC:2.3.1.39; EC:2.3.1	-
UF4.2 PKS-I	polyketide synthase	188	20	4.1E-11	72.65%	1	F:transferase activity, transferring acyl groups	-	-
GR7 PKS-I	polyketide synthase	556	20	1.1E-122	78.8%	1	F:transferase activity, transferring acyl groups	EC:2.3.1.94; EC:2.3.1.165	-
CcC8 PKS-I	polyketide synthase	296	20	3.6E-46	80.5%	3	F:transferase activity, transferring acyl groups; F:oxidoreductase activity; F:ion binding	EC:2.3.1.85; EC:2.3.1.94; EC:1.1.1.100; EC:2.3.1.39; EC:2.3.1	IPR016039 (G3DSA:3.40.47.GENE3D); IPR016039 (G3DSA:3.40.47.GENE3D); IPR014030 (PFAM); PTHR11712 (PANTHER); PTHR11712:SF285 (PANTHER); IPR016039 (SUPERFAMILY)
FC9.2 PKS-I	polyketide synthase	287	20	4.0E-54	81.7%	3	F:transferase activity, transferring acyl groups; F:oxidoreductase activity; F:ion binding	EC:2.3.1.85; EC:2.3.1.94; EC:1.1.1.100; EC:2.3.1.39; EC:2.3.1	IPR014030 (PFAM); IPR016039 (G3DSA:3.40.47.GENE3D); PTHR11712:SF285 (PANTHER); PTHR11712 (PANTHER); IPR016039 (SUPERFAMILY)
UC38 PKS-I	polyketide synthase	339	20	1.5E-66	81.15%	3	F:transferase activity, transferring acyl groups; F:oxidoreductase activity; F:ion binding	EC:2.3.1.85; EC:2.3.1.94; EC:1.1.1.100; EC:2.3.1.39; EC:2.3.1	IPR020841 (SMART); IPR016039 (G3DSA:3.40.47.GENE3D); IPR014030 (PFAM); PTHR11712:SF285 (PANTHER); PTHR11712 (PANTHER); IPR016039 (SUPERFAMILY)
OJF1_PKS-I	peptidase S9	125	20	3.4E-15	0.84	1	F:peptidase activity	-	no IPS match
UC13 NRPS	non-ribosomal peptide synthetase	176	20	1.4E-6	75.8%	11	F:hydrolase activity, acting on ester bonds; F:oxidoreductase activity, acting on paired donors, with incorporation or reduction of molecular oxygen; F:catalytic activity; P:metabolic process; P:oxidation-reduction process; F:methyltransferase activity; P:biosynthetic process; F:phosphopantetheine binding; F:ligase activity; F:hydrolase activity; P:methylation	-	no IPS match
OJF1 NRPS	non-ribosomal peptide synthetase	890	20	7.0E-171	66.65%	2	P:biosynthetic process; F:molecular_function	-	IPR020459 (PRINTS); G3DSA:2.30.38.10 (GENE3D); IPR000873 (PFAM); G3DSA:3.40.50.980 (GENE3D); G3DSA:3.40.50.980 (GENE3D); PTHR24095 (PANTHER); IPR020845 (PROSITE_PATTERNS); SSF56801 (SUPERFAMILY)
OJF7 PKS-I	membrane	525	11	5.9E-98	70.82%	1	C:cellular_component	-	-
UF2 PKS-I	hypothetical protein	253	20	1.2E-51	61.8%	-		-	-
FC25 PKS-I	DUF1501 domain-containing	594	20	5.9E-124	84.1%	2	P:biological_process; F:molecular_function	-	-
FC24 PKS-I	DUF1501 domain-containing	579	20	7.7E-124	84.15%	2	P:biological_process; F:molecular_function	-	-
